# Supplementary material for: A decrease in intact parathyroid hormone (iPTH) levels is associated with higher mortality in prevalent hemodialysis patients
Source: PLoS One. 2017 Mar 24;12(3):e0173831. doi: 10.1371/journal.pone.0173831 (PMC5365126; doi:10.1371/journal.pone.0173831)
Supplement: S1 Table — (XLSX) [file pone.0173831.s001.xlsx]

## Sheet: Hoja1
	Title	A decrease in intact parathyroid hormone (iPTH) levels is associated with higher mortality in prevalent hemodialysis patients
	Authors	Villa-Bellosta et al.
Patient	Age	Gender	yearshd	weight	kt	APugl	pthroche	biopth	vitd0ngml	hb0gdl	hcto	ureamgdl	cr0mgdl	prottgdl	alb0gdl	feugdl	ist	ca0mgdl	p0mgdl	faouil	co20	coltmgml	tgmgml	prealbmgdl	ferritina0ngml	hb1gdl	hcto1	vitd1ngml	cr1mgdl	alb1gdl	ca1mgdl	p1mgdl	fa1uil	co21	ferritina1ngml	pth1pgml	hb2gdl	hcto2	vitd2ngml	cr2mgdl	alb2gdl	ca2mgdl	p2mgdl	fa2uil	co22	ferritina2ngml	pth2pgml	exitusyesno	exitusao1
1	86	F	5	41.5	48.6	36.4	316.8	194.5	37.29	12.1	37.1	113	4.9	5.5	3.2	50	22	9.2	5.1	153	28	176	117	23.7	329																							1	1
2	70	M	2	62.5	1.98	34.5	57.5	39.3	34.02	12.4	37.1	138	9.1	6.5	3.8	105	41	9.7	2.6	87	19	203	258	41.2	465	13.2	41.5		8.9	3.8	9.1	3.8	56	26	796	116	12	38		9.2	3.7	8.7	4.2	53	26	853	516	1	0
3	65	F	6	56	36	37.1	338.6	238.4	6.81	12.8	39.3	87	5.8	6.3	3.6	43	15	8.8	5.4	294	18	96	114	15.1	173	13.1	40.4	17	2.3	4	9.1	3.4	191	24	204	456	12.3	37.6	11.5	1.9	4.2	9.6	3.9	115	28	108	153	0	0
4	89	F	7	67.5	1.73	105	280.8	165.3	50.86	11.9	34.9	110	6.6	6.3	3.5	120	68	10.5	4.1	198	18	137	140	29.8	447	11.6	35.3		6.2	3.5	10.6	4.4	200	26	518	815	11.5	38.9		5.1	3.5	11.2	4.3	221	24	518	637	0	0
5	60	F	5	47.5	2.02	30.7	116.5	74.71	56.75	9.8	29.1	104	5	6.1	3.4	86	43	8.5	3.5	140	21	169	154	33.1	716	11.6	36.3	34	5.2	3.9	8.8	4.3	97	22	480	156	9.7	30.1	45.9	5.2	3.8	8.9	4.1	87	24	346	139	0	0
6	59	F	3	69	39.4	33.2	470.6	294.3	52.17	12.7	37.5	110	6.5	5.8	3.1	91	44	9.4	4.5	117	19	202	382	20.4	610	10.7	32.6	13.3	7.9	3.6	8.8	6.1	60	24	611	1009	11.8	38.7	10.1	7.6	3.2	8	7.6	130	23	308	1674	0	0
7	51	M		100.5	1.25	12.9	46.93	32.98	53.7	13.1	39.6	171	11	6	3.4	84	37	8.9	4.6	52	20	151	132	45.9	306	10.7	33.4	14.5	10.5	3.8	9.4	6.1	90	26	563	111.7												0	0
8	67	M	1	59	42.2	20.3	142.8	84.03	32.5	8.5	26.4	123	5.7	5.8	2.9	36	18	8.9	2.2	101	28	127	96	24.3	285	10.1	33.3		5.7	3.7	10.1	5.1	97	21	470	40	11.8	38.7		5.6	3.6	9.4	5.6	120	20	1072	117.8	1	0
9	95	F	4	51	40.3	53.2	365.8	258.2	32.63	12.7	36.7	98	6.5	7.3	3.8	76	47	8.5	3.5	129	23	168	160	28.3	999	13.6	42.4		6.1	3.8	8.5	4.1	74	30	950	234												1	0
10	78	M	2	71.5	1.52	24.1	492.7	252.6	17.96	9.3	28.2	105	9.9	6.7	3.9	56	28	11.7	4.1	87	26	169	213	27.7	933	11.3	35.1		10.1	4.1	9	4	176	24	861	901	11.3	36.2		9.3	3.9	9.5	5.1	106	22	908	588	0	0
11	75	F	2	96.5	45.1	29.4	103.5	66.26	11.73	11.8	34.6	98	5.5	6	3.4	78	31	8.6	2.8	116	19	205	249	36.5	826	11.8	36.4		7.4	3.7	9	2.9	100	24	876	184												1	0
12	75	M	2	92	46.3	20.8	571.7	345.5	14.32	12.3	36.7	109	5.5	6	3.4	75	33	9	3.9	89	25	165	147	36.8	699																							1	1
13	68	F	13	39	38.3	40.5	266.7	163	26.32	11	33	61	3.6	5.7	2.6	27	28	10.4	3.9	108	31	184	154	12.5	564																							1	1
14	70	M	4	78.5	47	61.3	688.5	318.6	40.15	10.6	31.2	98	8.1	6.4	3.5	51	25	10	4.1	179	27	175	303	38.5	399	11.3	35.4		8.5	3.9	10.3	4.7	193	20	513	881.5												1	0
15	51	F	13	60	47	22.6	19.98	152.3	29.93	11.8	35	129	9.1	6.4	4.2	94	40	9.3	4	85		161	51		432	12.5	38.3		8.6	4.2	10.4	4.1	64	24	768	22.5	12.7	41.6		8.5	4.3	9	6.5	78	25	313	54	0	0
16	84	F	8	60	47.6	61.9	700	396.2	13.53	11.1	34.4	57	5.4	5.8	3.4	29	14	8.5	3.9	166	26	120	64	17.7	292																							1	1
17	44	F	23	56	0.92	61.4	611.1	331.2	30.75	13.5	40.2	123	8.7	6.7	3.5	61	30	8.4	7.1	143	17	97	110	32	411	11.9	37.7	26	7.4	4	9.6	3.8	323	25	350	900	12.4	38.9	17.5	6.9	4.1	8.3	6.5	363	25	255	1262	0	0
18	44	M	1	63.5		27.6	40.86	25.11	4.2	14.8	44.5	123	7.3	7.4	4	71	26	9.9	7	98		227	108		301	11.9	37.4	12	9.9	4.1	8.3	5.8	71	24	759	154												0	0
19	41	M	3	74	1.53	31.7	907.2	478.2	7.33	12.3	35.9	116	9.3	6.3	3.8	67	32	9.3	6.7	162	21	165	163	36	294	13.9	42.4		10.8	4.4	9.8	7.9	141	20	222	1238.9	11.6	36.9		11.2	4.2	8.8	7.4	180	22	449	1800	0	0
20	73	F	6	65.5	1.9	40.5	153	109.4	57.89	11.8	35.2	142	8.4	6.8	3.9	112	51	9.4	3.7	114	21	206	299	35.9	758	11.7	37.6	48	7.4	3.9	9.2	3.4	140	23	748	323	9.3	31.1		7.9	3.8	8.4	4.3	106	23	482	418	0	0
21	76	M	1	90	1.43	31.8	204.6	137.5	8.85	11.8	34.5	146	5.4	6	3.4	82	30	7.7	4.4	130	20	160	177	24.2	257	11.7	35.9		5.4	3.8	8.9	5.4	73	25	770	113												0	0
22	39	M	8	49	1.44	47.1	535.2	321.4	24.15	14.6	43.1	111	9.1	7.5	4.9	54	30	10.1	4.8	134	16	99	52	38.4	582																							0	0
23	55	M	2	91	1.2	30.4	280.9	173.2	21.04	13.1	38.5	162	10.9	7.2	4.1	60	24	9	4.8	106	19	124	115	30.5	76	13.3	42		9.6	4.1	10.3	3.5	115	24	220	46	12.3	38.3		9.4	4	9.1	3.2	125	25	320	236.8	0	0
24	77	M	6	76.2	1.68	17	228.4	114.7	15.9	10.6	32.1	137	11	6.2	3.4	33	20	10.2	5.9	74	22	166	123	16.2	521	13.2	42.6		10.6	3.7	9.6	5	78	22	810	290	11.4	37.9		8.8	3.8	9.5	4.1	93	25	503	368.4	0	0
25	62	M	5	71	52	29.6	316.9	173.1	24.55	12.6	37.6	100	8.9	5.9	3.3	35	20	8.5	6	108	26	143	149	47.8	495	12.4	38.1		8.7	4.2	9.2	6.4	97	22	706	474.3	12.4	39.2		7.7	3.7	8.7	5	101	24	323	486	0	0
26	73	M		51	1.19	81.5	596.5	370.4	35.2	12.2	36.3	100	5.9	5	3.1	72	36	9.3	3	225	26	142	73	23.1	329	13.3	39.8	36	7.2	3.5	9.3	4	227	27	238	697.1	10.7	34	55	6.7	3.2	9.3	4	169	29	152	979.2	0	0
27	54	M	7	64	1.27	42.7	154.8	89.44	62.82	8.7	25.6	172	9.2	5.3	3.3	87	47	8.2	2.7	94	19	128	63	33.1	659	12.3	39.2	45	9.9	4.2	9	4.6	76	21	825	306												0	0
28	77	F	4	50.5	1.79	19.8	150.5	88.48	4.92	13.1	38.2	137	8	6.7	3.3	59	29	9.1	4	127	21	123	139	25.2	745	13.5	42.1		8.8	3.6	9.4	2.6	122	21	662	188	12	38.1		8.2	3.7	9	2.3	149	25	492	298.5	0	0
29	54	F	35	57.5	55.4	36.5				12.2	36.7	109	5.1	6.4	3.4	53	25	9.2	3.5	148	29	176	118		296	11	34.8	21	4.6	3.2	8.1	3.8	95	29	394	5.4												0	0
30	83	F	7			75.3	65.82	45.58	63.36	10.6	31.5	149	6	5.8	2.6	48	24	8.6	3.4	436	23	128	168	11.7	501																							1	1
31	77	F	1	52	36.4	25.9	143.6	99.62	5.15	10	29.4	76	5	5.3	3.1	33	18	8.5	3.1	66	27	138	213		458																							1	1
32	49	M	4	64	38.9	23.2	54.03	30.34	361.5	14.6	45.3	131	15.2	7	4.1	59	32	10	4.7	83	17	166	102		183																							0	0
33	76	F	2	50		21.4	71.75	41.11	42.64	12.1	36.1	166	6.7	6	3.2	98	47	9	8.2	88	20	183	177		612	9.8	30.3	5	6	3.2	8.2	5.5	126	24	1095	448.2												1	0
34	49	M	3	63		33.7	718.8	346	9.68	12.4	37.1	166	8.3	7.3	4.1	83	36	9.1	4.2	141	24	147	170		379																							0	0
35	70	F	4	76	39.6	85.3	623.1	378.2	7.62	7.4	22.7	113	5.5	5.8	2.8	40	21	8.7	4	227	26	117	139		414																							1	1
36	60	F	6	71	50.8	78.6	413.3	231.2	44.49	11.4	35.6	115	8.5	5.9	3.4	47	22	9.7	4.4	145	20	182	96		74	10.6	32.6	36	7.5	3.7	9.3	4.4	185	23	27	1188.4
37	25	M	2	56.5		16	372.3	182.4	11.36	8.8	26.2	114	12.2	6.8	3.4	15	7	9.4	5.8	93	23	144	104		180																							0	0
38	49	F	26	55.5	56.7	32.3	367.9	203.6	31.61	13.2	41.3	126	7.9	6.6	3.7	98	50	10.5	6.5	116	25	159	105		406	12	38		7.1	3.7	10.6	4	79	26	382	199.6	10.3	33.3		5.3	3.2	9.8	4.3	108	28	435	481.7	0	0
39	62	M	4	71.5	46	18.6	993.8	464.1	7.8	9.4	28.2	123	9.8	7	3.6	53	36	9.5	7.5	59	23	148	73		364	9.5	29.5		7	3.2	9.2	5	126	30	336	1171.3												1	0
40	70	M	1	74	48	20.8	172.9	123.5	30.37	11.5	34.6	104	5.3	6.1	3.7	43	15	8.8	3.8	78	22	124	81		116	12.1	36.5	28	8.6	3.9	9	3.8	68	20	884	227												0	0
41	49	M	6	63.5	50.7	19.6	92.74	37.53	67.63	11.2	32.6	152	12	7.2	4.2	78	35	9.8	7.9	92	19	138	162		127	11.8	38.2	33	11.5	4.1	8.9	7.1	123	24	928	287.7	9.6	31.2		7.4	3.4	8.6	2.2	144	24	1258	120	0	0
42	83	M	7	82	58.9	26	48.09	39.08	22.1	13	38.8	100	8	6.8	3.8	72	36	9.1	3.2	95	28	176	145		712	11.3	32.3		7.2	3.7	8.4	5	71	32	238	49.4												1	0
43	90	F	5	45	44.5	22.4	400	268.1	29.08	9.6	29.7	94	5.5	5.8	3.4	50	27	8.5	3.8	117	23	139	185		786	10.9	35.9		6.3	3.6	8.7	6.5	88	21	619	828.8												1	0
44	86	F	12	56.5	36.2	87.1	1373	843.5	58.82	12.5	38.5	90	5.6	6.4	3.2	57	45	10	3.9	182	21	153	131		443	11.5	37.5		3.9	3.1	8.9	2.8	42	26	782	1900												1	0
45	72	F	1	60	1.59	45.5	321.6	147.2	41.74	11.9	35.9	130	5.2	6.5	4	84	39	11	3.9	96	24	170	102	41	336	13.6	42.5		7.2	3.8	9.7	4.5	205	20	416	642												1	0
46	57	M	1	76	1.27	15	320.6	207.9	28.12	12.5	35.5	180	8.7	7.2	4.4	113	47	9.4	5.2	109	24	232	208	50.6	689																							0	0
47	58	M		70	0.75	21.6	6.13	5.5	55.36	11.4	33.7	102	8	8.4	3.3	130	65	9.4	3.5	138	20	88	124	20.5	438	11.3	35.6	31.6	8.1	3.2	9.5	3.5	126	24	364	2.5												1	0
48	74	M	4			20	135.9	92.75	60.16	12	35.6	69	8.3	6.3	3.4	56	27	9.2	4.6	100	21	192	207	26.4	518	12.9	41.4	24	6.9	4.1	9.5	2.6	127	26	540	411.7	11.6	35.3	28	8.3	4.1	8.8	3.8	105	27	379	641	0	0
49	67	M	10	72	1.06	39.6	207	107.9	19.99	12.2	35.2	115	10.8	7.4	4.1	54	22	9.3	5	170	19	114	229	35.3	305	13	39.6		10.8	3.9	9.6	4.4	110	25	729	459	11.8	38.9	19.3	9.3	3.9	9.8	4.4	79	24	383	156	0	0
50	80	M	2	92		26.3	157.1	81.68	24.63	12.2	36.9	176	6.4	6.2	3.7	76	26	8.4	5.2	81	22	166	149	46.9	379	12.8	41.1	22	7.5	3.7	7.9	6	87	26	585	314.2	10.1	33.9	19	6.8	3.4	7.8	5.5	70	24	284	193.3	0	0
51	68	M	2	88		17.1	79.45	50.2	403.8	13.4	39.6	89	9.8	6.6	4	50	25	10.5	2.7	65	25	202	172	35.7	758																							0	0
52	77	M	3	62	1.23	26.3	37.03	25.36	48.51	10.9	32.5	62	6	6.6	3.4	25	13	9.7	2.8	99	26	167	111	11.2	621																							1	1
53	62	M	7	56.5	1.54	41.9	168.7	95.67	55.43	11.7	34.2	84	7.4	7.3	4	72	25	9.3	2.9	175	18	152	220	32.5	161
54	52	M	18	61	1.16	54.4	106.3	78.21	31.44	13.4	39	108	9.1	6.8	4.5	81	37	9.9	4.3	126	21	127	101	42.2	203	13.6	41.5		8.9	4.2	9.6	3	123	22	385	112.6	14.3	42.3		9	4.1	9	4.3	111	26	548	146	0	0
55	68	M	5			46.4	492.1	320.5	42.18	9.4	29.3	144	10.3	5.8	3.9	63	27	9.1	4.6	103	23	143	214	35.7	251																							1	1
56	48	M	3	62.5	1.48	26.7	198.3	113.4	23.82	11.9	35.1	141	12.6	6.6	3.9	55	35	9	5.5	74	21	181	111	47.4	203	9.1	28		12.2	3.9	9.4	3.9	51	23	451	116.3	11.3	35.6		12.9	4.2	9.3	8.4	56	20	174	125.6	0	0
57	83	F	6	75.5	1.54	23.1	252.8	168.1	9.22	11.3	34.7	119	7.4	6.9	3.3	41	23	8.8	3.9	77	21	144	125	34.1	546																							1	1
58	57	F	19	52	1.63	326.4	985.3	758.7	34.39	11.7	33.7	161	9.8	6.6	3.9	99	53	8.2	4	715	18	200	170	42.7	743	11	32.3		9.6	3.8	8.8	3.8	771	24	734	1425.1												0	0
59	52	F	7			123.1	969.4	475.7	18.24	11.6	34.4	104	10.8	7.7	4.6	49	23	10.5	4.5	258	21	175	523	29.5	770	13	40.2		1.9	4.3	9.4	7.8	263	20	1031	1589.1	13	42.8		10.5	4.3	8.8	6.5	62	21	391	53	0	0
60	62	F	11			89.8	348.9	212.9	58.06	12.2	35.3	114	8.4	6	3.8	87	41	9.3	5.1	175	17	194	328	40.7	645	14	44.1	30	7.9	4.1	9.2	5.4	84	18	322	259.4	11.2	33.9	33.8	6.7	4.1	9.8	4.3	75	22	331	73.7	0	0
61	62	M	1	64		19.8	158.4	98.17	20.05	11	32.6	149	5.8	6.7	3.5	40	18	8.1	2.7	76	18	144	193	32.7	42	12.9	39.4		7.4	3.9	9.4	2.6	54	29	278	138.1												0	0
62	79	M	3	60	1.54	20.2	206.4	91.92	24.29	8.7	25.9	129	7	6.8	3.4	62	34	9.7	4.7	90	22	92	67	21.1	885																							1	1
63	64	M	2	64	1.67	22.2	208.4	134.2	21.6	12.8	38.1	176	12.2	6.3	3.8	61	25	9.2	4.3	94	17	114	96	38.1	232	12.8	40.2		13.2	4.1	9.3	5.2	112	19	485	565	13	40.6		12.6	3.9	10	4.2	92	24	686	148.7	0	0
64	80	M	4	80	1.18	38	144.4	81.93	23.93	11.6	34.6	122	8.7	6.3	3.5	31	13	8.2	5.4	98	19	157	151	32.9	314	12.6	39.5		8.4	3.6	9.2	4.6	93	24	395	228	10.7	33.9		8.4	3.7	8.8	5.1	98	27	648	415	0	0
65	85	F	9	62	46.6	98.3	45.16	31.08	3.69	9.9	29.1	54	4.8	6.2	2.6	66	54	9.9	3.2	480	24	101	75		487	12.5	40.3		6.2	3.5	8.8	4.1	186	26	426	290	12.8	43.2		6.5		84	4.1	121	23	58	378.4	0	0
66	70	M	8	88	0.67	23.9	142.8	85.67	12.25	11.5	33.2	128	8.6	6.2	4.2	66	31	10	6.2	89	15	121	128	39	373	9.8	30.4		6.1	3.9	10.2	4.8	96	18	538	139.7												1	0
67	79	F	3	30		39.3	24.5	15.62	8.6	12.2	36.3	71	4.4	5	2.8	30	18	9.9	4.5	169	22	157	127	15.4	342	9.6	33.9		3.2	2	8.2	3.4	107	25	608	48												1	0
68	69	F	8	55	1.79	78	482.9	292.2	69.75	13.7	41.6	118	7	6.5	4	66	31	9.6	5.1	190	17	210	174	41	347																							1	1
69	57	M	5			70.2	2540	1384	22.88	12.6	36	119	8.2	7.1	3.9	84	41	9.2	5.1	239	20	143	72	19.9	735																							1	1
70	39	M	2	65.5	1.1	26.8	464.9	222.5	43.28	13.2	39.4	165	10.4	7.7	4.6	105	57	9.6	5.9	88	12	138	116	47.8	941	12	33.3		10.1	4.2	9.8	5.3	86	25	1170	1373.9												0	0
71	48	F	1	91.5	55.5	22.4	209.2	106.8	4.24	11.4	34.5	111	6.1	7.4	3.5	44	22	9.2	6.2	123	22	211	216	19.9	279	10.9	33.8	16.4	7.1	3.7	8.2	8.6	141	22	932	754.2												1	0
72	76	F	2	57.5	43.1	41.5	21.62	15.6	32.85	13.7	42.4	55	1.3	6	3.2	55	25	10.1	2.8	115	25	161	80	15.4	276																							1	1
73	67	M	5	45	20.5	43.8	534.8	309.2	63.08	13.3	40.6	272	13.2	6.6	3.3	47	31	10.1	12.2	102	17	108	80	17.3	782																							1	1
74	38	F	0	66.5	1.26	36.3	230.6	113.9	12.48	12.9	38.7	121	6.6	6.5	3.3	31	16	8.7	6.2	111	17	161	100	23	55	14.3	43.7		7.4	3.9	9	5.6	95	22	670	151.9													0
75	77	F	6	62	31.4	41.9	116.6	66.69	11.05	11.5	34.2	96	7.6	6.1	3.2	96	46	8.8	4.5	109	15	149	196	43.9	691
76	48	M	13	63.5	51.4	45.8	344.1	270.9	16.41	11.2	33.4	97	8	7.2	3.7	24	15	9.2	3.8	72	16	80	47	13.9	172	11.1	35	40.7	7.9	3.7	8	4.1	96	30	116	503.3	10.8	37	47	7.1	3.7	7.5	3.6	107	28	89	449.7	0	0
77	44	M	2	64.5	1.19	31.3	96.25	68.3	47.79	11	32.9	82	5.2	6.6	3.8	123	61	9.1	4.1	84	23	160	46	33.7	341																							0	0
78	67	F	3	64	1.18	29.9	151.9	105.1	3.43	10.2	30.3	67	7.7	5.9	3	37	22	8.2	5.5	109	19	150	211	25.6	451	12.4	38.3		7.9	3.6	8.8	4.6	130	24	379	314.2	9.4	29.2		5.5	3.2	8.5	3	63	28	1169	238.2	0	0
79	52	M	2		1.35	22.1	54.21	33.11	31.12	13.7	40.4	199	11.6	8.3	4.6	102	49	9.8	3.6	94	17	119	68	52.6	770																							0	0
80	54	M	1	70	1.08	15.6	182	118.6	33.57	13.5	39.8	152	11.8	6.6	4.3	110	46	8.7	7.7	88	17	131	100	45.8	207	11.3	36.1		12.7	4.1	8.8	6.8	68	26	492	355.8	12.4	38.6		12.7	4.2	8.4	8.3	51	23	292	460	0	0
81	48	F	1	42		20.3	132.5	89.85	6.04	8.7	25.3	213	9.9	5.7	3	41	12	7.4	10.8	68	11	227	229		16	12	36.7		9.6	4	8.9	2	97	20	787	46.9												1	0
82	82	F	10	56.5	1.19	76.2	127.8	52.35	12.36	12.2	35.9	61	4.7	7.8	3.5	77	35	8.9	3	253	22	113	95	18.9	226	9.3	30.4	8.7	2.3	3.5	9.6	1.9	187	28	173	111.7												1	0
83	29	M	4	52.5		15.4	205	90.71	9.28	13.5	40.4	104	10.5	7.1	4.4	58	29	9.8	6.7	60	20	160	98	41.7	511																							0	0
84	74	M	3	91.5	1.18	36.7	423.1	244.8	361.5	14.5	43.4	160	11	7.1	4.3	67	32	9.7	5.2	139	16	208	253	40	854	12.5	38.2	26.8	10.6	4.1	9	4.4	153	20	904	535	8.9	30.3	13.2	8.1	3.8	9.5	4.4	88	25	459	234	0	0
85	45	F	8			20.2	207.9	110.1	21.71	12.9	37.4	152	10.1	5.9	3.5	98	47	9.2	7.4	64	17	193	88	40.4	875	12.6	41.4		9.5	3.8	9.2	4.5	93	17	884	874.6	11.3	35.8	10.3	10.4	3.9	9	8	62	22	1064	667.8	0	0
86	71	M	12			29.2	347.6	197.4	52.33	13.1	39.5	88	8.8	7.2	4	60	25	9	4	129	20	182	177	35.4	443	10.9	36	43	7.7	3.9	9.8	2.8	89	25	684	343.4												1	0
87	63	M	1	66.5	1.28	32.8	332.5	199.8	22.4	11.9	34.7	165	8.9	7.7	4	70	33	10.2	4.3	106	26	149	146	20.3	326	14.2	43.8	38	9.3	3.8	9.2	4.9	68	29	293	632.3	13.5	44.1	23	9.1	3.9	9.5	3.2	98	26	461	561	0	0
88	57	M	3	70.5	1.27	11.7	127.2	76.65	15.77	11.5	34.1	116	7.9	6.4	3.2	26	18	9	4	57	21	114	94	25.2	758	11.4	34.9	26.5	8.9	3.6	8.7	4.9	51	23	464	350	11	35	41.8	8.5	3.8	8.6	5.8	52	23	289	374.8	0	0
89	70	M	2	77		16.5	455.7	273.7	28.87	10.6	30.4	83	5.8	6.2	3.3	39	16	8.1	2.9	106	18	137	419	37.5	334																							0	0
90	46	F	12			36.5	313.7	132.3	26.12	11.6	34.4	138	8.8	6	3.3	30	14	9.5	5.7	131	22	133	170	30.5	255																							0	0
91	46	F	14	64.5	1.47	15.6	174	99.03	12.08	14.6	43.61	108	7.7	6.6	3.9	68	28	8.5	6.6	101	18	210	268	28.7	57	12.2	37.7		7.4	4	7.9	6.3	116	18	31	414.2	11.7	38	6.5	8.1	4	7.8	4	144	25	39	479.5	0	0
92	84	F	1	60	34	22.2	28.49	20.47	32.54	13.9	41.9	132	7.8	7	3.5	42	21	9.6	3.6	101	20	129	165	39.9	84	10.4	33	26.6	2.8	3.7	8.4	1.5	86	31	938	108.8	10.2	33.5		5.9	2.4	8.8	1.5	66	23	79	246.5	0	0
93	57	M	2	93.5	1.4	36.6	245.8	121.7	10.34	13.2	39.2	123	8.1	7.1	3.8	60	24	9.2	5.1	148	22	142	108	33.9	232	12.4	41.5		10.6	4.3	10.1	6.1	116	21	817	728.5	12.1	39.5		10.2	4	9.7	7.2	130	21	795	833.1	0	0
94	67	F	5	67	50.5	24.3	519	294.8	18.63	12.2	36.2	130	10.4	7.1	3.9	75	33	8.7	6	96	25	119	138	24.4	812	12.7	39.7	46.7	5.4	3.6	9.1	5.5	103	23	2681	199.1												1	0
95	71	M	5	80.5	44.5	35.2	37.79	39.48	10.97	11.6	34.4	108	8.4	6.7	3.7	53	22	9.7	4	137	20	114	122	20.7	197																							1	1
96	77	F	2	92	1.25	34.8	269.9	167.2	12.28	13.4	40.7	156	5.6	7	3.8	43	18	9.5	4.7	110	22	162	168	39.3	353	12.4	39.3		6.1	4	9.3	4.7	137	24	1155	769.6	11.7	38.3		7.5	3.9	8	5.1	129	24	409	776.9	0	0
97	75	M	3			18.2	87.51	53.56	29.19	12.5	38	152	9.4	6.9	3.7	77	37	8.6	5	146	18	203	175	36.9	549	12.2	37.8		9.3	4	9.4	4.7	142	23	395	272.8												1	0
98	44	F	4	48	35.5	58.8	280.1	192.8	32.78	13.4	40.1	57	4	6.8	3.9	97	41	9.2	4.4	159	25	168	69	30.3	179	10.5	33.2	55.4	3.9	3.6	8.9	4	120	28	113	120.2												1	0
99	80	M	3	70.5	1.43	15.7	116.2	78.38	23.32	10.8	31.6	92	7.6	6.6	3.5	46	16	8.9	3.8	108	21	148	178	34.5	78	12.8	43.3		7.7	4	9.1	3.9	78	24	121	290.5	13.5	44.8	43.4	6.9	4	8.7	3.8	84	25	23	425.9	0	0
100	61	M	1	63	46.4	24	203.9	115.5	11.89	11.5	32.5	85	5.4	7	3.6	119	64	8.5	4.4	98	22	209	426	34.6	358	11.7	36	13	7.2	3	8.4	6.6	59	28	209	155.6												1	0
101	75	M	1	95.5	52.1	15.6	197.4	116.5	19.36	14.4	42.8	134	9.5	7.1	3.8	85	41	8.4	7.1	76	23	126	60	34.9	154	12	36.5	25	8.7	4.1	8.8	5.6	62	23	561	456.7	9.7	31	26.8	7.7	4	9.1	3.9	82	29	355	216.7	0	0
102	68	F	8	100	25.6	17.7	622.6	324.7	11.72	15.6	46.7	73	6.6	6.8	3.5	52	24	11.6	6.4	69	23	175	147	32	223																							1	1
103	69	M	1	78.5	37.4	22.2	193	131.9	21.06	11.4	33.9	141	2.5	5.7	2.9	116	43	8.7	4.1	78	24	191	145	32.8	317	11.1	35.1	78	4	3.2	8.9	4	55	25	783	130.6	10.9	34.1	32	5	4.1	8.9	3.9	97	24	511	232.4	0	0
104	60	F	1	50.5	1.47	31.2	84.23	50.09	23.39	11.3	34.3	160	10.2	7.5	4.2	76	38	10.2	4.8	149	17	155	172	16.8	272	13.5	41.5	51	9.7	3.9	10.1	5.2	110	27	744	135.1	13.1	40.9	34.7	8.8	3.9	8.6	5.2	174	28	589	845	0	0
105	81	F	5	64.5	1.96	39.6	135.8	93.14	58.3	13.4	39.8	68	6.2	6.9	3.7	95	50	8.7	2.9	132	20	198	247	32.2	775																							1	1
106	71	F	4	53	1.36	41.8	119.3	77.46	60.01	14.6	44.4	110	7.7	6.4	3.3	28	15	7.9	3.6	183	17	134	73	15.9	368	12.3	39.3	42	7	3.5	8.1	4.7	233	23	754	319.6	11.3	37.3	43	7.1	3.7	7.8	5.1	236	21	40	630.6	0	0
107	77	M	6	69	1.48	25.5	200	126.9	13.76	13.4	41.2	197	8.6	6.6	4	25	11	9.4	4.4	135	16	159	186	42.3	388	12.7	40.1		10	4.1	9.1	4.4	166	21	632	442.2	9.2	30.9		6.5	3.6	9	2.7	128	28	370	95.4	0	0
108	42	F	5	45.5	2.03	86.2	618	387.2	22.37	12.3	35.8	99	10.1	7.3	4.3	57	30	9.2	3.2	207	16	180	287	42	201	12.9	38.3		9.9	4.1	8.7	2.6	465	21	360	644.6												0	0
109	71	F	1	45.5	33.7	20.7	269.2	177.7	28.49	14.3	42.3	125	7.1	7.2	3.7	40	21	7.9	5.2	130	26	134	118		774	11.9	38	20.4	6.1	3.3	7.7	3.5	112	30	1696	236	10.9	35.8	37.4	6.2	4.1	8.2	4.7	104	30	866	175.3	0	0
110	73	M	2	78	45.4	22.6	298.4	145.9	37.12	13.6	40.8	141	11	7.3	3.9	52	28	8.9	5.8	136	16	148	190		135	13.8	42	36.9	9.1	3.8	8.5	5.3	68	26	45	172.9	14.5	46.7	32.6	9.5	3.8	8.3	4.1	64	24	106	147	0	0
111	85	F	2	49	35.2	19.7	63.87	41.01	16.09	12.8	37.6	134	4.4	6.7	3.5	62	38	8.7	6.2	110	17	148	70		618	10.7	33.5	88	4.1	2.9	8.4	5.1	120	27	1445	58.5	11.7	38.2	20.9	5.2	3.5	8.9	3.7	89	28	1435	92.9	0	0
112	32	F	1	64.5	1.76	49.4	557.3	426.9	14.99	13.2	39.6	80	6.7	7.1	4.2	132	67	8.3	5.2	140	17	167	110	36.1	253	11.7	34.9		7.9	4.3	9.5	4.6	147	23	155	949.8													0
113	56	M	3	79.5	54.9	12.2	274.2	181.7	13.39	9	25.7	91	8.4	7.3	3.7	120	84	8.4	6.3	75	24	114	64		469	8.5	25.6	17	7.6	3.3	8.1	4.8	67	27	508	307.3	8.6	26.7	19.6	8.7	3.4	8.3	6.4	80	30	132	267.9	0	0
114	70	M	3	50.5	33.7	27.5	270.6	185.6	21.1	10.5	30.9	126	6	6.5	3.8	37	17	9.3	6.7	128	17	166	171		61																							1	1
115	64	F	1			48.8	85.54	59.62	18.12	12.5	38.2	128	5.9	6.7	4.1	29	9	9.5	1.9	218	20	196	180	43.7	120	13.6	41.9		7.2	4.2	9.5	2.5	170	23	798	174.4	11.2	35.6		7	4.2	9	2.8	162	24	1072	223.1	0	0
116	84	F	12	61.5	40.3	18.7	578.1	288.5	26.76	13.1	38.6	129	7.4	6.8	3.9	48	23	11.3	5.9	84	20	148	82		323																							1	1
117	81	M	11	64.5	51.5	27.3	98.85	69.64	40.27	11	32.5	92	9.1	6.9	4.1	46	18	8.9	5.3	111	17	184	401		218	10.9	34.7	31.8	6	3.7	8.3	6.7	63	28	1997	139.1												1	0
118	83	F	3	59	2.1	45.5		30.59		10.8	32.5	97	5.4	5.1	2.7	17	9	10.3	2.3	170	24	112	107		387																							1	1
119	73	M	1			17.2	145.2	95.51	5.28	10.1	29.5	102	6.2	5.8	3.1	14	7	8.7	5	84	25	144	123	28.1	109	13.2	42.8		9.4	4.1	8.9	5.8	86	24	434	36.3	10.3	32.1		8.4	3.9	9	4.4	71	28	694	138.6	0	0
120	55	F	2	77.5	1.37	17.6	281.7	150.7	21.88	11.4	33.9	146	9.9	6.7	3.6	58	26	7.9	102	20	20	165	232	42.1	322	11.7	39.4		10	4.1	8.5	9.1	101	23	639	621.3												0	0
121	82	M	3	47.5	35.2	37.9	142.8	102.1	22.26	12.4	38	59	5.5	6.9	3.7	50	27	9	5.3	124	19	145	74		53																							1	1
122	23	F	1	53	1.82	27.4	158.8	104.5	11.89	12	37	93	3.8	6.7	3.2	36	18	8.4	3.8	124	22	180	354	47.7	251	12.7	40		3.3	3.2	8.3	2	91	27	1335	246	10	31.8	28.7	5.3	3.6	8.5	3.9	72	25	1098	255	0	0
123	69	F	10	65	1.4	177.4	1089	594.3	19.82	12.5	37.2	112	7.4	6.4	4.2	89	37	8.8	6.4	470	20	244	304	45.5	541	10.9	34.5		7.8	4	7.6	4.1	120	20	334	11.4												1	0
124	67	F	3	52.5	1.8	52.6	468.4	268.4	13	4.2	39.7	133	7.7	6.6	3.7	110	56	9.2	4.5	163	19	161	146		231	10.4	31.5	10.5	4.9	2.3	7.8	1.9	121	22	399	541	12.2	37.8		7	3.6	9.9	6.6	104	26	148	562.2	0	0
125	73	M	2	84	1.29	31.9	233.5	150.9	14.58	11.7	34	57	4.6	8.1	4.7	101	50	9.1	3.9	102	24	203	132	34.9	273	12	37.5	8	6.9	3.8	8.8	3.5	128	23	280	529.8	12.4	38.5	28.1	6.5	4.1	9	3.1	72	25	902	517.7	0	0
126	86	F	5	58.5	47	38.1	296.9	177.5	25.76	10.9	32.1	110	6.9	7	3.8	56	36	9.8	3.9	125	25	184	174		884	11.3	35.1	39.5	5.7	3.7	8.9	4.8	79	27	1119	638.3	11.3	38.6	38	5.4	3.6	8.9	4.4	83	30	718	744.1	0	0
127	65	F	4	45	2.18	19.3	179.2	107	16.99	10.8	33.2	119	8.6	6.3	4	39	15	9.6	5.3	105	21	133	84	39.6	64	10.1	33		6.6	3.8	9	3.7	121	23	1522	509.8												1	0
128	80	F	4	54.5	1.9	19.5	32.56	18.25	11.49	10.8	32.1	147	69	7.3	3.8	38	19	10.2	5.9	155	23	180	110	38	426	13.3	42.5		7.7	3.7	9.1	4.6	115	26	464	138.5	11.3	35.4		7.1	3.8	8.6	3	144	22	988	102.5	0	0
129	81	F	1	62.5	1.45	22	576	245.3	21.08	12.7	38	165	5.5	6.1	3.6	84	44	8.5	5.2	102	22	282	270	45.6	547	10.5	35.1		6.9	3.7	9	5	135	23	244	221.8	11.9	38.5		8.7	3.7	8.5	5.1	113	19	549	329.5	0	0
130	91	M	2	75.5	1.36	20.9	152.6	104	15.95	11.5	33.1	128	6.5	6.4	3.8	120	54	8.5	3.9	120	24	154	228	32.6	342	11.9	36.4		6.3	3.9	8.7	4.1	86	27	685	202.2	10.9	34		4.8	4	8.6	3.6	101	26	539	166.9	0	0
131	79	M	5			17.3	32.52	18.39	42.39	10.1	30.4	41	3.1	7.1	3.9	81	48	9.9	2.7	69	28	124	106	39.5	312	10.6	33.3		6.4	3.7	9.5	3.1	75	28	427	131.1	10.1	32.4		6.6		9	3.2	64	24	436	134.6	0	0
132	66	F	1	48	0.91	25.8	102.9	74.14	3.36	6.6	19.5	36	2.1	3.7	1.8	52	43	8.6	4.3	102	26	117	65	16.4	611	12.7	38.6		6.4	4	10.6	1.8	120	29	1113	135.1	11.2	36.2		6.2		9.5	3.8	161	29	942	558.4	0	0
133	70	M	3	67	1.6	13	199.8	126.5	10.17	14.6	45.1	65	7.8	5.7	3.3	39	20	8.9	4	68	20	123	230	33.3	248	13.4	42.1	7.41	8.3	4.1	9.5	5.1	46	22	144	422.2	11.3	39.2		8.5	4.2	9	4	56	23	40	472.2	0	0
134	51	F	1	48	2.38	43.8	858	415.8	31.14	12	35.3	175	4.9	6.2	3.4	65	23	9.6	6.2	154	20	212	100	52	155	12.6	37.5		5.2	3.7	8.6	3.7	267	26	299	443.5												0	0
135	84	M	1	72	1.54	13.2	161	105.7	18.09	12.4	35.9	78	4.8	6.4	3.5	53	22	8.4	3.2	108	24	205	238	36.2	115	11.7	36.1		6.4	4	9	3.8	77	27	254	258.7	11.3	35.2		6.9	4.1	8.8	3.6	86	24	219	163.9	0	0
136	85	M	2	75	1.7	8.5	192.4	120.5	22.72	11	33.5	141	6.8	6	3.4	32	18	8.6	3.7	4.6	24	147	134	23.5	181	12.4	38.5		7.9	3.8	8.9	3.3	46	27	651	226.5	11.3	35.9		8.1	3.9	8.6	4.8	45	26	523	322	0	0
137	71	F	1	83	1.52	12	85.92	58.75	23.52	11.3	32.8	131	3.5	6.4	3.3	54	24	9.6	3.2	72	28	130	176	39.3	124	11.7	35.2		6.1	3.8	9.1	2.8	81	26	200	351.1	11.2	35.1		7.4	3.8	8.8	5.1	52	21	602	149.2	0	0
138	67	F	2	67	1.63	50.1	411.4	255.9	8.62	12.8	39.1	113	5.2	6.4	3.6	106	65	8.2	4.5	129	20	174	163	37.5	668	13.6	41.2	4	6.5	3.8	8.1	6.4	118	11	701	498.9	11.3	35.8		6.9	3.7	8.9	4.9	146	26	463	464.1	0	0
139	76	F	1			15.4	94.06	68.2	358.8	11	31.8	86	5	7.5	4.2	107	47	9	4.2	82	21	239	210	35.6	653
140	75	M	4	68.5	1.48	33.8	30.82	22.83	8.91	9.8	29.7	136	6.8	6.5	3.5	52	25	8.7	1.9	127	19	128	132	32.3	283	12.3	40.1		6.9	3.8	8.8	2.8	81	23	562	55.7												1	0
141	57	M	2	85.5	1.26	50.5	338	206.7	31.81	12.2	36.8	145	9.6	7	4.2	132	43	9.6	3.8	290	21	183	162	48.6	349	12.4	38.4		10.3	4.4	9.9	5.6	163	22	250	908.5	11.1	35.3		10.6	4.2	8.4	4.8	180	22	160	244	0	0
142	52	F	1			46.3	443.7	429.5	7.44	10.8	33.4	116	5.6	7.1	3.8	60	25	9.5	5	181	22	135	295	44.5	168
143	60	F	1	55	0.51	34.7	57.29	38.25	17.73	11.5	33.3	65	2.6	6.1	3.7	73	28	9.5	3	133	25	141	271	46.2	213																							0	0
144	80	M	5	66	1.4	31.4	504.6	282.1	32.47	12.3	36.5	153	8.9	7.4	4	67	24	9.2	6.7	212	19	174	154		69	10.1	30.7		7.2	3.6	8.6	3.9	198	24	312	198.3												1	0
145	73	F	2	61.5	1.78	25.5	83.15	42.22	25.13	13	38.7	79	5.1	7.5	4.6	126	58	10.1	3.5	120	21	158	224	43.8	910																							0	0
[truncated: 8 more columns]
